# Supplementary material for: Women with Abdominal Aortic Aneurysms Have a Different Pattern of Genetic Variability, Compared to Men
Source: Biomedicines. 2026 May 21;14(5):1172. doi: 10.3390/biomedicines14051172 (PMC13204876; doi:10.3390/biomedicines14051172)
Supplement: Supplementary file 1 [file biomedicines-14-01172-s001.zip]

Archive with 1 entries (1 files):
- biomedicines-4259931-supplementary.pdf
